# Supplementary material for: Common Strategies and Factors Affecting Off-Line Breath Sampling and Volatile Organic Compounds Analysis Using Thermal Desorption-Gas Chromatography-Mass Spectrometry (TD-GC-MS)
Source: Metabolites. 2022 Dec 21;13(1):8. doi: 10.3390/metabo13010008 (PMC9866406; doi:10.3390/metabo13010008)
Supplement: Supplementary file 1 [file metabolites-13-00008-s001.zip]

Archive with 1 entries (1 files):
- metabolites-2007387-supplementary.pdf
